# Supplementary material for: Genome-Wide Identification and Evolution Analysis of Trehalose-6-Phosphate Synthase Gene Family in Nelumbo nucifera
Source: Front Plant Sci. 2016 Sep 29;7:1445. doi: 10.3389/fpls.2016.01445 (PMC5040708; doi:10.3389/fpls.2016.01445)
Supplement: Table S2 — Detail information of identified motifs. [file Table2.XLS]

********************************************************************************
MAST - Motif Alignment and Search Tool
********************************************************************************
	MAST version 4.11.2 (Release date: Thu May 05 14:58:55 2016 -0700)

	For further information on how to interpret these results or to get
	a copy of the MAST software please access http://meme-suite.org .
********************************************************************************


********************************************************************************
REFERENCE
********************************************************************************
	If you use this program in your research, please cite:

	Timothy L. Bailey and Michael Gribskov,
	"Combining evidence using p-values: application to sequence homology
	searches", Bioinformatics, 14(48-54), 1998.
********************************************************************************


********************************************************************************
DATABASE AND MOTIFS
********************************************************************************
	DATABASE total.txt (peptide)
	Last updated on Sun May 15 08:56:01 2016
	Database contains 9 sequences, 7836 residues

	MOTIFS meme.xml (peptide)
	MOTIF WIDTH BEST POSSIBLE MATCH
	----- ----- -------------------
	  1    50   GFHTFDYARHFLSCCSRMLGLTYQSKRGYIGLEYYGRTVSIKILPVGIHM
	  2    50   DYVWVHDYHLMVLPTFLRKRFNRVKLGFFLHSPFPSSEIYRTLPVREEIL
	  3    50   FYHGFCKQQLWPLFHYMLPISPDHGGRFDRSLWQAYVSANKIFADKVMEV
	  4    50   KQLRHEKHYRYVSTHDVAYWARSFLQDLERACRDHFRRRCWGIGFGLGFR
	  5    50   WKQIAEPVMKLYTETTDGSTIEHKESALVWHHQDADPDFGSCQAKELLDH
	  6    50   GVDDMDIFKGISLKLLAMEQLLQQHPEWRGKVVLVQIANPARGRGKDVQE
	  7    50   MCIGDDRSDEDMFEVITSAMAGPSLPPTAEVFACTVGQKPSKAKYYLDDT
	  8    50   EHIVSAYKRTNTRAILLDYDGTMMPQASINKTPNPEVISILNSLCRDPKN
	  9    50   NETFGQPGYQPVIFIDHPVQFYERIAYYAIAECCIVTAVRDGMNLIPYEY
	 10    41   KSMLVVSEFIGCSPSLSGAIRVNPWNIDAVADAMNLAITMP
	 11    41   LENVLANEPVSVKRGQHIVEVKPQGVSKGLVAERLLSTMQQ
	 12    50   TVFIVSGRGRESLSEWFSPCEKLGIAAEHGYFMRWNRDSEWETCVPATDF
	 13    41   EVIYVGCLKEEIDPSEQDEVAQTLLETFKCVPTFLPPDLQN
	 14    36   NNSVSSDVPSSVCQERIIIVANQLPLRAHRDPDNNG
	 15    21   WCFSWDEDSLLLQLKDGFGED
	 16    21   MPRRLPRVMTVPGIISDLDDD
	 17    29   GQLQSVLNLPETEAKVAELQEQFRGKTVI
	 18    21   MVSRSCANLLDLASGNSPSFG
	 19    11   VVALDPNFRKL
	 20    21   IICRQGNEKLDKVLGLDASSP

	PAIRWISE MOTIF CORRELATIONS:
	MOTIF     1     2     3     4     5     6     7     8     9    10    11    12    13    14    15    16    17    18    19
	----- ----- ----- ----- ----- ----- ----- ----- ----- ----- ----- ----- ----- ----- ----- ----- ----- ----- ----- -----
	   2   0.18
	   3   0.15  0.17
	   4   0.17  0.15  0.16
	   5   0.12  0.10  0.11  0.12
	   6   0.12  0.15  0.10  0.13  0.12
	   7   0.12  0.13  0.14  0.11  0.19  0.14
	   8   0.13  0.16  0.11  0.11  0.13  0.15  0.16
	   9   0.14  0.13  0.12  0.14  0.12  0.15  0.14  0.15
	  10   0.15  0.14  0.20  0.14  0.13  0.22  0.18  0.18  0.25
	  11   0.18  0.13  0.13  0.14  0.14  0.19  0.19  0.19  0.15  0.20
	  12   0.10  0.10  0.11  0.10  0.11  0.13  0.14  0.14  0.13  0.17  0.18
	  13   0.16  0.20  0.17  0.12  0.15  0.13  0.17  0.17  0.15  0.15  0.17  0.12
	  14   0.15  0.14  0.14  0.17  0.17  0.20  0.27  0.21  0.15  0.18  0.24  0.23  0.20
	  15   0.13  0.23  0.23  0.23  0.28  0.25  0.24  0.32  0.24  0.23  0.19  0.18  0.22  0.17
	  16   0.19  0.29  0.21  0.18  0.24  0.19  0.22  0.25  0.25  0.22  0.35  0.20  0.25  0.23  0.15
	  17   0.20  0.14  0.14  0.17  0.20  0.23  0.19  0.24  0.18  0.19  0.30  0.18  0.31  0.18  0.18  0.26
	  18   0.22  0.15  0.22  0.23  0.22  0.18  0.29  0.25  0.23  0.26  0.19  0.20  0.19  0.21  0.21  0.21  0.20
	  19   0.37  0.37  0.32  0.40  0.22  0.32  0.32  0.34  0.40  0.33  0.31  0.29  0.25  0.27  0.24  0.27  0.40  0.31
	  20   0.28  0.22  0.28  0.22  0.25  0.33  0.33  0.36  0.25  0.31  0.30  0.30  0.21  0.27  0.14  0.28  0.29  0.32  0.34
	No overly similar pairs (correlation > 0.60) found.

	Random model letter frequencies (from non-redundant database):
	A 0.073 C 0.018 D 0.052 E 0.062 F 0.040 G 0.069 H 0.022 I 0.056 K 0.058 
	L 0.092 M 0.023 N 0.046 P 0.051 Q 0.041 R 0.052 S 0.074 T 0.059 V 0.064 
	W 0.013 Y 0.033 
********************************************************************************


********************************************************************************
SECTION I: HIGH-SCORING SEQUENCES
********************************************************************************
	- Each of the following 9 sequences has E-value less than 10.
	- The E-value of a sequence is the expected number of sequences
	  in a random database of the same size that would match the motifs as
	  well as the sequence does and is equal to the combined p-value of the
	  sequence times the number of sequences in the database.
	- The combined p-value of a sequence measures the strength of the
	  match of the sequence to all the motifs and is calculated by
	    o finding the score of the single best match of each motif
	      to the sequence (best matches may overlap),
	    o calculating the sequence p-value of each score,
	    o forming the product of the p-values,
	    o taking the p-value of the product.
	- The sequence p-value of a score is defined as the
	  probability of a random sequence of the same length containing
	  some match with as good or better a score.
	- The score for the match of a position in a sequence to a motif
	  is computed by by summing the appropriate entry from each column of
	  the position-dependent scoring matrix that represents the motif.
	- Sequences shorter than one or more of the motifs are skipped.
	- The table is sorted by increasing E-value.
********************************************************************************

SEQUENCE NAME                      DESCRIPTION                   E-VALUE  LENGTH
-------------                      -----------                   -------- ------
NNU_020889                                                              0    865
NNU_016707                                                              0    859
NNU_024672                                                              0    845
NNU_014679                                                              0    867
NNU_020115                                                              0    871
NNU_004429                                                              0    861
NNU_000253                                                              0    883
NNU_016432                                                              0    937
NNU_022788                                                              0    848

********************************************************************************


********************************************************************************
SECTION II: MOTIF DIAGRAMS
********************************************************************************
	- The ordering and spacing of all non-overlapping motif occurrences
	  are shown for each high-scoring sequence listed in Section I.
	- A motif occurrence is defined as a position in the sequence whose
	  match to the motif has POSITION p-value less than 0.0001.
	- The POSITION p-value of a match is the probability of
	  a single random subsequence of the length of the motif
	  scoring at least as well as the observed match.
	- For each sequence, all motif occurrences are shown unless there
	  are overlaps.  In that case, a motif occurrence is shown only if its
	  p-value is less than the product of the p-values of the other
	  (lower-numbered) motif occurrences that it overlaps.
	- The table also shows the E-value of each sequence.
	- Spacers and motif occurences are indicated by
	   o -d-    `d' residues separate the end of the preceding motif 
		    occurrence and the start of the following motif occurrence
	   o [n]  occurrence of motif `n' with p-value less than 0.0001.
********************************************************************************

SEQUENCE NAME                      E-VALUE   MOTIF DIAGRAM
-------------                      --------  -------------
NNU_020889                                0  [18]-1-[16]-5-[14]-[15]-1-[13]-1-[3]-5-[2]-9-[1]-[17]-1-[6]-12-[9]-[20]-2-[10]-3-[4]-[19]-2-[8]-[12]-1-[5]-[11]-8-[7]-31
NNU_016707                                0  [18]-1-[16]-1-[14]-[15]-1-[13]-1-[3]-4-[2]-9-[1]-[17]-1-[6]-12-[9]-[20]-1-[10]-3-[4]-[19]-2-[8]-[12]-[5]-[11]-8-[7]-32
NNU_024672                                0  [18]-1-[16]-1-[14]-1-[15]-1-[13]-1-[3]-5-[2]-9-[1]-[17]-1-[6]-12-[9]-[20]-1-[10]-3-[4]-[19]-2-[8]-41-[5]-[11]-8-[7]-25
NNU_014679                                0  [18]-3-[16]-5-[14]-[15]-1-[13]-1-[3]-5-[2]-9-[1]-[17]-1-[6]-12-[9]-[20]-2-[10]-3-[4]-[19]-2-[8]-[12]-1-[5]-[11]-8-[7]-31
NNU_020115                                0  11-[18]-1-[16]-1-[14]-5-[15]-1-[13]-1-[3]-5-[2]-9-[1]-[17]-1-[6]-12-[9]-[20]-1-[10]-3-[4]-[19]-2-[8]-[12]-1-[5]-[11]-8-[7]-26
NNU_004429                                0  [18]-1-[16]-2-[14]-[15]-1-[13]-1-[3]-4-[2]-9-[1]-[17]-1-[6]-12-[9]-[20]-1-[10]-3-[4]-[19]-2-[8]-[12]-1-[5]-[11]-8-[7]-32
NNU_000253                                0  [18]-1-[16]-1-[14]-[15]-2-[13]-1-[3]-5-[2]-9-[1]-[17]-3-[6]-12-[9]-[20]-1-[10]-3-[4]-[19]-2-[8]-[12]-1-[5]-[11]-8-[7]-51
NNU_016432                                0  [18]-1-[16]-1-[14]-[15]-2-[13]-1-[3]-5-[2]-9-[1]-[17]-3-[6]-12-[9]-[20]-1-[10]-3-[4]-[19]-2-[8]-[12]-1-[5]-[11]-8-[7]-105
NNU_022788                                0  [18]-1-[16]-1-[14]-[15]-1-[13]-1-[3]-5-[2]-9-[1]-[17]-1-[6]-12-[9]-20-[10]-3-[4]-[19]-2-[8]-[12]-1-[5]-[11]-8-[7]-21

********************************************************************************


********************************************************************************
SECTION III: ANNOTATED SEQUENCES
********************************************************************************
	- The positions and p-values of the non-overlapping motif occurrences
	  are shown above the actual sequence for each of the high-scoring
	  sequences from Section I.
	- A motif occurrence is defined as a position in the sequence whose
	  match to the motif has POSITION p-value less than 0.0001 as 
	  defined in Section II.
	- For each sequence, the first line specifies the name of the sequence.
	- The second (and possibly more) lines give a description of the 
	  sequence.
	- Following the description line(s) is a line giving the length, 
	  combined p-value, and E-value of the sequence as defined in Section I.
	- The next line reproduces the motif diagram from Section II.
	- The entire sequence is printed on the following lines.
	- Motif occurrences are indicated directly above their positions in the
	  sequence on lines showing
	   o the motif number of the occurrence,
	   o the position p-value of the occurrence,
	   o the best possible match to the motif, and
	   o columns whose match to the motif has a positive score (indicated 
	     by a plus sign).
********************************************************************************


NNU_020889
  LENGTH = 865  COMBINED P-VALUE = 0.00e+00  E-VALUE =        0
  DIAGRAM: [18]-1-[16]-5-[14]-[15]-1-[13]-1-[3]-5-[2]-9-[1]-[17]-1-[6]-12-[9]-[20]-2-[10]-3-[4]-[19]-2-[8]-[12]-1-[5]-[11]-8-[7]-31

     [18]                  [16]                      [14]
     6.3e-15               7.3e-24                   6.6e-35
     MVSRSCANLLDLASGNSPSFG MPRRLPRVMTVPGIISDLDDD     NNSVSSDVPSSVCQERIIIVANQLPLR
     +++ +++++++++++++ ++  +++++++++++++++++++++     +++++++++++++++++++++++++++
1    MLSKSCANLLSLVSSGGDFPKIGRTRLPRVMTVPGIISDFDGDDDDDRSDCAASDVVSSVAQERRIIVANQLPLR

              [15]                  [13]                                      [3
              1.2e-23               2.8e-43                                   1.
     AHRDPDNNGWCFSWDEDSLLLQLKDGFGED EVIYVGCLKEEIDPSEQDEVAQTLLETFKCVPTFLPPDLQN FY
     ++++++++++++++++++++++++++++++ +++++++++++++++++++++++++++++++++++++++++ ++
76   VQRDPESNKWCFEWDNDALVLQLKDGFSPDVEFVYVGCLKAEIDASEQDEVAQFLLEKFHCVPTFLPSDIQNKFY

     ]                                                    [2]
     0e-62                                                1.1e-64
     HGFCKQQLWPLFHYMLPISPDHGGRFDRSLWQAYVSANKIFADKVMEV     DYVWVHDYHLMVLPTFLRKRFN
     ++++++++++++++++++++++++++++++++++++++++++++++++     ++++++++++++++++++++++
151  HGFCKQHLWPLFHYMLPISPNHGARFDRALWQAYVSANKIFADKVMEVINPDEDYVWVHDYHLMVLPTFLRKRFN

                                          [1]
                                          4.9e-65
     RVKLGFFLHSPFPSSEIYRTLPVREEIL         GFHTFDYARHFLSCCSRMLGLTYQSKRGYIGLEYYGRT
     ++++++++++++++++++++++++++++         ++++++++++++++++++++++++++++++++++++++
226  RVKLGFFLHSPFPSSEIYRTLPVRDEILRALLNSDLIGFHTFDYARHFLSCCSRMLGLDYESKRGYIGLEYYGRT

                 [17]                          [6]
                 1.6e-28                       3.7e-54
     VSIKILPVGIHMGQLQSVLNLPETEAKVAELQEQFRGKTVI GVDDMDIFKGISLKLLAMEQLLQQHPEWRGKVV
     +++++++++++++++++++++++++++++++++++++++++ +++++++++++++++++++++++++++++++++
301  VSIKILPVGIHMGQLDTVLSLPETARKVQELKEEFEGKTVIIGVDDMDIFKGISLKFLAMGQLLEQHPELKGKVV

                                  [9]
                                  3.0e-48
     LVQIANPARGRGKDVQE            NETFGQPGYQPVIFIDHPVQFYERIAYYAIAECCIVTAVRDGMNLI
     +++++++++++ +++++            ++++++ +++++++++++++++++++++++++++++++++++++++
376  LVQIANPARSQSKDIQEVQDETHFIAKSINEKYGKDGYQPIVFINRFVSTLEKAAFYAISECCVVNPVRDGMNLV

         [20]                   [10]                                        [4]
         1.8e-18                8.9e-48                                     2.7e
     PYEYIICRQGNEKLDKVLGLDASSP  KSMLVVSEFIGCSPSLSGAIRVNPWNIDAVADAMNLAITMP   KQLR
     ++++++++++++++++++++++++   +++++++++++++++++++++++++++++++++++++++++   ++++
451  PYKYTVCRQGSPLLDKVLGTDGSSSPRKSIIVVSEFIGCSPSLSGAIRINPWNIDAVSDAMNLAITMPEAEKQLR

                                                   [19]         [8]
     -59                                           8.7e-14      6.0e-51
     HEKHYRYVSTHDVAYWARSFLQDLERACRDHFRRRCWGIGFGLGFRVVALDPNFRKL  EHIVSAYKRTNTRAIL
     ++++++++++++++++++++++++++++++++ ++++++++++++++++++++++++  ++++++++ +++++++
526  HEKHYKYISSHDVAYWARSFDQDLERACREHFIKRCWGIGFGLGFRVVALGPNFRKLSVEHIVSAYKKTNSRLIL

                                       [12]
                                       1.7e-54
     LDYDGTMMPQASINKTPNPEVISILNSLCRDPKNTVFIVSGRGRESLSEWFSPCEKLGIAAEHGYFMRWNRDSEW
     +++++++++++++++++++++++++++++++++++++++++++++++++++++++++++++++++++++++++++
601  LDYDGTMMPQTSVDKTPGKEVISVLNSLSSDPKNVVFIVSGRGKDSLSKWFSQCEKLGISAEHGYFTRWNRDSPW

               [5]                                               [11]
               5.1e-60                                           1.7e-44
     ETCVPATDF WKQIAEPVMKLYTETTDGSTIEHKESALVWHHQDADPDFGSCQAKELLDHLENVLANEPVSVKRG
     +++++++++ ++ ++++++++++++++++++++++++++++++++++++++++++++++++++++++++++++++
676  ESCLLAIDFDWKKIAEPVMELYTETTDGSSIEHKESALVWHHQEADPDFGSCQAKELLDHLENVLANEPVVVKRG

                                       [7]
                                       1.6e-54
     QHIVEVKPQGVSKGLVAERLLSTMQQ        MCIGDDRSDEDMFEVITSAMAGPSLPPTAEVFACTVGQKPS
     ++++++++++++++++++++++++++        +++++++++++++++++++++++++++++++++++++++++
751  QHIVEVKPQGISKGVVVENLISTMSSKGKPPDFVLCIGDDRSDEDMFESIERCISNPSILSRAEVFACTVGQKPS

     
     
     KAKYYLDDT
     +++++++++
826  MAKYYLDDTVEVIKLLQGIATASIQPPKSAHLQVSFQGSL


NNU_016707
  LENGTH = 859  COMBINED P-VALUE = 0.00e+00  E-VALUE =        0
  DIAGRAM: [18]-1-[16]-1-[14]-[15]-1-[13]-1-[3]-4-[2]-9-[1]-[17]-1-[6]-12-[9]-[20]-1-[10]-3-[4]-[19]-2-[8]-[12]-[5]-[11]-8-[7]-32

     [18]                  [16]                  [14]
     4.5e-19               1.3e-17               7.9e-25
     MVSRSCANLLDLASGNSPSFG MPRRLPRVMTVPGIISDLDDD NNSVSSDVPSSVCQERIIIVANQLPLRAHRD
     ++++++++++++++++++++  +++ ++++ +++ ++++++++ ++++++ +++++++ +++++++ ++++++++
1    MVSRSCANFLDLVSGDFLDLSQTPRSLPRVLTAPEIISDLDDNVNKDEDSYVTPSVCHGRKIIVANLLPLHSQRD

          [15]                  [13]                                      [3]
          2.1e-21               8.2e-40                                   1.9e-6
     PDNNGWCFSWDEDSLLLQLKDGFGED EVIYVGCLKEEIDPSEQDEVAQTLLETFKCVPTFLPPDLQN FYHGFC
     +++++++++ ++++++++++++++++ +++++++++++++++++++++++++++++++++++++++++ ++++++
76   TKTGKWCFSFDEDSILLQLKDGFSSQAEVIYVGSLKVNIDASEQEEVAHKLLEDFNCVPTFLPTNLQKKFYHGFC

                                                     [2]
     2                                               7.8e-62
     KQQLWPLFHYMLPISPDHGGRFDRSLWQAYVSANKIFADKVMEV    DYVWVHDYHLMVLPTFLRKRFNRVKLG
     +++++++++++++++++++ ++++++++++++++++++++++++    ++++++++++++++++++++ ++++++
151  KQQLWPLFHYMLPICPDHGDRFNRSLWQAYVSANKIFADRVMEVINPDDYVWIHDYHLMVLPTFLRKRLNRVKLG

                                     [1]
                                     1.1e-61
     FFLHSPFPSSEIYRTLPVREEIL         GFHTFDYARHFLSCCSRMLGLTYQSKRGYIGLEYYGRTVSIKI
     +++++++++++++++++++++++         +++++++++++++++++++++++++++++++++++++++++++
226  FFLHSPFPSSEIYRTLPVRDEILRGLLNSDLIGFHTFDYARHFLSCCSRMLGIDYASKRGYIGLDYFGRTVYIKI

            [17]                          [6]
            4.9e-24                       6.2e-54
     LPVGIHMGQLQSVLNLPETEAKVAELQEQFRGKTVI GVDDMDIFKGISLKLLAMEQLLQQHPEWRGKVVLVQIA
     +++++++++++++++ ++++++++++++++++++++ ++++++++++++++++++++++++++++++++++++++
301  LPVGIHMGRLESVLNRHSTSIKVKEIQEKFQGKKLILGVDDMDIFKGISLKLLAVEQLLQQHQELQGRLILVQIV

                             [9]                                               [
                             1.0e-53                                           1
     NPARGRGKDVQE            NETFGQPGYQPVIFIDHPVQFYERIAYYAIAECCIVTAVRDGMNLIPYEYI
     ++++++++++++            +++++++++++++++++++++++++++++++++++++++++++++++++++
376  NPARSTGKDVQEAERETYLIARRINETFGSPGHDPVILIDHPVRNYEKIAFYAVAECCIVNSVRDGMNLVPYNYV

     20]                  [10]                                        [4]
     .9e-17               4.6e-46                                     7.8e-59
     ICRQGNEKLDKVLGLDASSP KSMLVVSEFIGCSPSLSGAIRVNPWNIDAVADAMNLAITMP   KQLRHEKHYR
     ++++++++++++++++++++ +++++++++++++++++++++++++++++++++++++++++   + ++++++++
451  VCRQGTQHMNEALGVAVETPRTSMLVVSEFIGCSPSLSGAIRVNPWDVDAVADALNMAITMPDAEKKLRHEKHYR

                                             [19]         [8]
                                             6.8e-13      5.0e-51
     YVSTHDVAYWARSFLQDLERACRDHFRRRCWGIGFGLGFRVVALDPNFRKL  EHIVSAYKRTNTRAILLDYDGT
     +++++++++++++++++++++++++++++++++++++++++++++++++++  ++++++++++++++++++++++
526  YVSSHDIAYWVRSFMQDLERACRDHYNKRCWGIGFGLGFRVVALSPCFRKLSVDHIASAYKRTNTRAIFLDYDGT

                                 [12]
                                 2.3e-48
     MMPQASINKTPNPEVISILNSLCRDPKNTVFIVSGRGRESLSEWFSPCEKLGIAAEHGYFMRWNRDSEWETCVPA
     ++++++++++++++++ +++++++++++++++++++++++++++++ ++++++++++++++++++++++++++++
601  IVPHASINKTPSTDVILILNNLCNDPKNTVFIVSGRGRSSLSEWFASCEMLGIAAEHGYFIRWKTSSDWESSPLA

        [5]                                               [11]
        1.9e-58                                           8.0e-41
     TDFWKQIAEPVMKLYTETTDGSTIEHKESALVWHHQDADPDFGSCQAKELLDHLENVLANEPVSVKRGQHIVEVK
     +  ++++ +++++++++++++++++++++++++++++++++++++++ ++++++++++++++++++++ ++++++
676  SFDWKQIVEPVMRLYTETTDGSYIESKESALVWHHQDADPDFGSCQALELLDHLESVLANEPVAVKRGYQIVEVK

                                [7]
                                1.3e-54
     PQGVSKGLVAERLLSTMQQ        MCIGDDRSDEDMFEVITSAMAGPSLPPTAEVFACTVGQKPSKAKYYLD
     +++++++++++++++++++        +++++++++++++++++++++++ ++++++++++++++++++++++++
751  PQGASKGLVAEKILSAMVSSGEPPDFVMCIGDDRSDEDMFESISSTVSSPLLPAVPEIFACTVGQKPSKAKYYLD

     
     
     DT
     ++
826  DTVDVVRLLQGLGTASNLKPRNIDQIHVSFDGLV


NNU_024672
  LENGTH = 845  COMBINED P-VALUE = 0.00e+00  E-VALUE =        0
  DIAGRAM: [18]-1-[16]-1-[14]-1-[15]-1-[13]-1-[3]-5-[2]-9-[1]-[17]-1-[6]-12-[9]-[20]-1-[10]-3-[4]-[19]-2-[8]-41-[5]-[11]-8-[7]-25

     [18]                  [16]                  [14]
     8.0e-24               6.5e-22               2.3e-35
     MVSRSCANLLDLASGNSPSFG MPRRLPRVMTVPGIISDLDDD NNSVSSDVPSSVCQERIIIVANQLPLRAHRD
     +++++++++++++++++++++ ++++++++++++++++++++  +++++++++++++++++++++++++++++++
1    MVSRSYSNLLELASGDSPTFGKVGKRLPRVMTVAGIISELDDENSNSASSDAPSSVTQERIIIVGNQLPIRAHRR

           [15]                  [13]                                      [3]
           4.0e-26               4.6e-48                                   3.4e-
     PDNNG WCFSWDEDSLLLQLKDGFGED EVIYVGCLKEEIDPSEQDEVAQTLLETFKCVPTFLPPDLQN FYHGF
     +++++ +++++++++++++++++++++ +++++++++++++++++++++++++++++++++++++++++ +++++
76   SDGDGGWNFSWDEDSLLLQLKDGLGEDVEVIYIGCLREEIDPSEQDDVAQTLLETFKCVPTFIPPDLFSKFYHGF

                                                       [2]
     63                                                4.2e-64
     CKQQLWPLFHYMLPISPDHGGRFDRSLWQAYVSANKIFADKVMEV     DYVWVHDYHLMVLPTFLRKRFNRVK
     +++++++++++++++++ +++++++++++++++++++++++++++     +++++++++++++++++++++++++
151  CKQQLWPLFHYMLPLSPYLGGRFDRSLWQAYVSVNKIFADKVMEVISPDDDYVWVHDYHLMVLPTFLRKRFNRVK

                                       [1]
                                       2.6e-65
     LGFFLHSPFPSSEIYRTLPVREEIL         GFHTFDYARHFLSCCSRMLGLTYQSKRGYIGLEYYGRTVSI
     +++++++++++++++++++++++++         +++++++++++++++++++++++++++++++++++++++++
226  LGFFLHSPFPSSEIYRTLPVRDELLRALLNSDLIGFHTFDYARHFLSCCSRMLGLTYQSKRGYIGLEYYGRTVSI

              [17]                          [6]
              2.5e-24                       1.1e-61
     KILPVGIHMGQLQSVLNLPETEAKVAELQEQFRGKTVI GVDDMDIFKGISLKLLAMEQLLQQHPEWRGKVVLVQ
     ++++++++++++++++++++++++++++++++++++++ ++++++++++++++++++++++++++++++++++++
301  KILPVGIHMGQLRSIMNLPETEAKVAALRDRFRGQLVLLGVDDMDIFKGISLKLLAMEQLLIQHPDWRGKVVLVQ

                               [9]
                               1.2e-56
     IANPARGRGKDVQE            NETFGQPGYQPVIFIDHPVQFYERIAYYAIAECCIVTAVRDGMNLIPYE
     ++++++++++++++            +++++++++++++++++++++++++++++++++++++++++++++++++
376  IANPARGRGKDVQEVQSETYSTAKRINETFGRPGYKPVVLIDSPLQFYERIAYYVISECCLVTAVRDGMNLIPYE

      [20]                  [10]                                        [4]
      9.5e-20               1.3e-46                                     8.9e-62
     YIICRQGNEKLDKVLGLDASSP KSMLVVSEFIGCSPSLSGAIRVNPWNIDAVADAMNLAITMP   KQLRHEKH
     ++++++++++++++++++++ + +++++++++++++++++++++++++++++++++++++++ +   ++++++++
451  YIISRQGNEKLDETLQLDSSAPKKSMLVVSEFIGCSPSLSGAIRVNPWNIDAVAEAMDAALMVPEPEKQLRHEKH

                                               [19]         [8]
                                               7.8e-12      5.6e-60
     YRYVSTHDVAYWARSFLQDLERACRDHFRRRCWGIGFGLGFRVVALDPNFRKL  EHIVSAYKRTNTRAILLDYD
     +++++++++++++++++++++++++++++++++++++++++++++++++++++  ++++++++++++++++++++
526  YRYVSTHDVGYWAQSFLQDLQRACSNHLRRRCWGIGFGLGFRVIALDYSFRKLSVEHIVSAYKRTKNRAILLDYD

                                                                            [5]
                                                                            6.7e
     GTMMPQASINKTPNPEVISILNSLCRDPKN                                         WKQI
     ++++++++++++++++++++++++++++++                                         ++++
601  GTMMPQASINKTPNPELICILNSLCRDPKNVVFVVSGRDKKTLTEWFSSCERLGIAAEHEWETCVSVADFDWKQI

                                                   [11]
     -64                                           6.2e-45
     AEPVMKLYTETTDGSTIEHKESALVWHHQDADPDFGSCQAKELLDHLENVLANEPVSVKRGQHIVEVKPQGVSKG
     +++++++++++++++++++++++++++++++++++++++++++++++++++++++++++++++++++++++++++
676  AEPVMKLYTETTDGSTIETKESALVWHYQYADPDFGSCQAKELLDHLESVLANEPVSVKSGQHIVEVKPQGVTKG

                         [7]
                         1.5e-57
     LVAERLLSTMQQ        MCIGDDRSDEDMFEVITSAMAGPSLPPTAEVFACTVGQKPSKAKYYLDDT
     ++++++++++++        ++++++++++++++++++++++++++++++++++++++++++++++++++
751  VIAERLLATMQQKGMLPDFILCIGDDRSDEDMFEVITGAMTGPSLSPVAEVFACTVGQKPSKAKYYLEDTTEIVR


NNU_014679
  LENGTH = 867  COMBINED P-VALUE = 0.00e+00  E-VALUE =        0
  DIAGRAM: [18]-3-[16]-5-[14]-[15]-1-[13]-1-[3]-5-[2]-9-[1]-[17]-1-[6]-12-[9]-[20]-2-[10]-3-[4]-[19]-2-[8]-[12]-1-[5]-[11]-8-[7]-31

     [18]                    [16]                      [14]
     3.7e-16                 7.3e-24                   1.5e-31
     MVSRSCANLLDLASGNSPSFG   MPRRLPRVMTVPGIISDLDDD     NNSVSSDVPSSVCQERIIIVANQLP
     +++++++++++++++++ +     +++++++++++++++++++++     +++++++++++++++++++++++++
1    MLSRSCANLLNLVSSGAVGDLPKIGRTRLPRVMTVPGIISDFDGDEDEGRSECGGSDAVSSTVQERRIIVANQLP

                [15]                  [13]
                2.4e-23               1.2e-41
     LRAHRDPDNNGWCFSWDEDSLLLQLKDGFGED EVIYVGCLKEEIDPSEQDEVAQTLLETFKCVPTFLPPDLQN
     ++++++++++++++++++++++++++++++++ ++++++++++++++++++++++++++++++++++++  +++
76   LQAQRDPESKKWCFEWDKDALVLQLKDGFSPDVEVVYVGCLKAEIDPSEQDEVAQFLLEKYRCVPTFLPVEIQNK

     [3]                                                    [2]
     1.0e-62                                                5.8e-65
     FYHGFCKQQLWPLFHYMLPISPDHGGRFDRSLWQAYVSANKIFADKVMEV     DYVWVHDYHLMVLPTFLRKR
     ++++++++++++++++++++++++++++++++++++++++++++++++++     ++++++++++++++++++++
151  FYHGFCKQHLWPLFHYMLPISPNHGARFDRALWQAYVSANKIFADKVMEVINPDEDYVWVHDYHLMVLPTFLRKR

                                            [1]
                                            2.5e-63
     FNRVKLGFFLHSPFPSSEIYRTLPVREEIL         GFHTFDYARHFLSCCSRMLGLTYQSKRGYIGLEYYG
     ++++++++++++++++++++++++++++++         ++++++++++++++++++++++++++++++++++++
226  FNRVKLGFFLHSPFPSSEIYRTLPVREEILRALLNSDLIGFQTFDYARHFLSCCSRMLGLDYESKRGYIGLEYYG

                   [17]                          [6]
                   4.9e-27                       1.1e-56
     RTVSIKILPVGIHMGQLQSVLNLPETEAKVAELQEQFRGKTVI GVDDMDIFKGISLKLLAMEQLLQQHPEWRGK
     +++++++++++++++++++++++ +++++++++++++++++++ +++++++++++++++++++++++++++++++
301  RTVSIKILPVGIHMGQLETVLSLSETAKKVQKLKEQFEGKTVIIGVDDMDMFKGISLKFLAMGQLLEQHPQLRGR

                                    [9]
                                    4.4e-50
     VVLVQIANPARGRGKDVQE            NETFGQPGYQPVIFIDHPVQFYERIAYYAIAECCIVTAVRDGMN
     +++++++++++++++++++            ++++++ +++++++++++++++++++++++++++++++++++++
376  VVLVQIANPARSRGKDVQEVQAETHLIANLINEKYGKEGYEPIVFINGPVSTLEKAAFYAISECCVVNAVRDGMN

           [20]                   [10]                                        [4
           2.6e-16                8.9e-49                                     1.
     LIPYEYIICRQGNEKLDKVLGLDASSP  KSMLVVSEFIGCSPSLSGAIRVNPWNIDAVADAMNLAITMP   KQ
     ++++++++++++++++ ++++++++++  +++++++++++++++++++++++++++++++++++++++++   ++
451  LVPYKYTVCRQGSPLLGKVLGIDGSNTSRKSIIVVSEFIGCSPSLSGAIRVNPWNIDAVSDAMNLAITMPEPEKQ

     ]                                               [19]         [8]
     6e-57                                           8.7e-14      7.9e-53
     LRHEKHYRYVSTHDVAYWARSFLQDLERACRDHFRRRCWGIGFGLGFRVVALDPNFRKL  EHIVSAYKRTNTRA
     ++++++++++++++++++++++++++++++++++ ++++++++++ +++++++++++++  ++++++++++++++
526  LRHEKHYKYVSSHDVAYWVRSFDQDLERACREHFLRRCWGIGFGLSFRVVALGPNFRKLSVEHIVSAYKRTNSRL

                                         [12]
                                         5.7e-55
     ILLDYDGTMMPQASINKTPNPEVISILNSLCRDPKNTVFIVSGRGRESLSEWFSPCEKLGIAAEHGYFMRWNRDS
     +++++++++++++++++++++++++++++++++++++++++++++++++++++++++++++++++++++++++++
601  ILLDYDGTVMPQASVDKTPSNEVISVLNSLSSDPKNVVFIVSGRGKDSLSKWFSPCEKLGISAEHGYFTRWSRDS

                 [5]                                               [11]
                 2.9e-60                                           8.0e-44
     EWETCVPATDF WKQIAEPVMKLYTETTDGSTIEHKESALVWHHQDADPDFGSCQAKELLDHLENVLANEPVSVK
     +++++++++++ +++++++++++++++++++++++++++++++++++++++++++++++++++++++++++++++
676  PWESCLLPTDFNWKNIAEPVMELYTETTDGSSIEHKESALVWHHQEADPDFGSCQAKELLDHLENVLANEPVVVK

                                         [7]
                                         1.0e-55
     RGQHIVEVKPQGVSKGLVAERLLSTMQQ        MCIGDDRSDEDMFEVITSAMAGPSLPPTAEVFACTVGQK
     ++++++++++++++++++++++++++++        +++++++++++++++++++++++++++++++++++++++
751  RGQHIVEVKPQGINKGMVVENLISTMSSRGKPPDFILCIGDDRSDEDMFESIARSISNPSLLSRAEVFACTVGQK

     
     
     PSKAKYYLDDT
     +++++++++++
826  PSMAKYYLDDTVEVIKLLQGIATASVLQPKSAYLQVSFEGSL


NNU_020115
  LENGTH = 871  COMBINED P-VALUE = 0.00e+00  E-VALUE =        0
  DIAGRAM: 11-[18]-1-[16]-1-[14]-5-[15]-1-[13]-1-[3]-5-[2]-9-[1]-[17]-1-[6]-12-[9]-[20]-1-[10]-3-[4]-[19]-2-[8]-[12]-1-[5]-[11]-8-[7]-26

                [18]                  [16]                  [14]
                4.7e-24               2.7e-22               1.1e-34
                MVSRSCANLLDLASGNSPSFG MPRRLPRVMTVPGIISDLDDD NNSVSSDVPSSVCQERIIIV
                +++++++++++++++++++++ +++++++++++++++++++++ ++++++++++++++++++++
1    MAMPGVLSFSTMVSRSYSNLLDLVSGDSPSFGRVGKRLPRVMTVAGIMSELDDDNSNSVSSDVPSSVSQERMIIV

                          [15]                  [13]
                          7.9e-23               8.5e-47
     ANQLPLRAHRDPDNNG     WCFSWDEDSLLLQLKDGFGED EVIYVGCLKEEIDPSEQDEVAQTLLETFKCVP
     ++++++++++++++++      ++++++++++++++++++++ ++++++++++++++++++++++++++++++++
76   GNQLPLRVHRRSDGDGDGDGGLNFSWDEDSLLLQLKDGLGEDVEVIYIGCLREEIDPSEQDDVAQTLLETFKCVP

               [3]                                                    [2]
               4.8e-65                                                1.1e-63
     TFLPPDLQN FYHGFCKQQLWPLFHYMLPISPDHGGRFDRSLWQAYVSANKIFADKVMEV     DYVWVHDYHL
     +++++++++ ++++++++++++++++++++++++++++++++++++++++++++++++++     ++++++++++
151  AFIPPDLFSKFYHGFCKQQLWPLFHYMLPLSPDLGGRFDRSLWQAYVSVNKIFADKVMEVISPDDDFVWVHDYHL

                                                      [1]
                                                      9.5e-64
     MVLPTFLRKRFNRVKLGFFLHSPFPSSEIYRTLPVREEIL         GFHTFDYARHFLSCCSRMLGLTYQSK
     ++++++++++++++++++++++++++++++++++++++++         ++++++++++++++++++++++++++
226  MVLPTFLRKRFNRVKLGFFLHSPFPSSEIYRTLPVRDELLRALLNSDLIGFHTFDYARHFLSCCSRMLGLAYQSK

                             [17]                          [6]
                             2.5e-31                       1.1e-61
     RGYIGLEYYGRTVSIKILPVGIHMGQLQSVLNLPETEAKVAELQEQFRGKTVI GVDDMDIFKGISLKLLAMEQL
     +++++++++++++++++++++++++++++++++++++++++++++++++++++ +++++++++++++++++++++
301  RGYIGLEYFGRTVSIKILPVGIHMGQLQSVMNLPETEAKVAALQEQFRGKMVLLGVDDMDIFKGISLKLLAMEQL

                                              [9]
                                              1.3e-58
     LQQHPEWRGKVVLVQIANPARGRGKDVQE            NETFGQPGYQPVIFIDHPVQFYERIAYYAIAECC
     +++++++++++++++++++++++++++++            ++++++++++++++++++++++++++++++++++
376  LIQHPDWRGKVVLVQIANPARGRGKDVQEVQSETYSTAKRINETFGRPGYKPVILIDAPLQFYERIAYYMIAECC

                     [20]                  [10]
                     1.7e-20               5.1e-46
     IVTAVRDGMNLIPYEYIICRQGNEKLDKVLGLDASSP KSMLVVSEFIGCSPSLSGAIRVNPWNIDAVADAMNLA
     +++++++++++++++++++++++++++++++++++++ +++++++++++++++++++++++++++++++++++ +
451  LVTAVRDGMNLIPYEYIITRQGNKKLDETLQLDSSSPKKSMLVVSEFIGCSPSLSGAIRVNPWNIDAVAEAMDSA

            [4]                                               [19]         [8]
            1.2e-62                                           5.9e-12      4.3e-
     ITMP   KQLRHEKHYRYVSTHDVAYWARSFLQDLERACRDHFRRRCWGIGFGLGFRVVALDPNFRKL  EHIVS
     +  +   +++++++++++++++++++++++++++++++++++++++++++++++++++++++++++++  +++++
526  LVTPEPEKQLRHEKHYRYVSTHDVGYWAQSFLQDLQRACMEHLRRRCWGIGFGLGFRVIALDHSFRKLSVEHIVS

                                                  [12]
     59                                           1.7e-48
     AYKRTNTRAILLDYDGTMMPQASINKTPNPEVISILNSLCRDPKNTVFIVSGRGRESLSEWFSPCEKLGIAAEHG
     +++++++++++++++++++++++++++++++++++++++++++++++++++++ +++++++++++++++++++++
601  AYKRTKNRAILLDYDGTMMPQTSINKTPNPESVNILNSLCRDPKNVVFLVSGRDKKTLTDWFSPCEKLGLAAEHG

                          [5]                                               [11]
                          4.7e-62                                           5.7e
     YFMRWNRDSEWETCVPATDF WKQIAEPVMKLYTETTDGSTIEHKESALVWHHQDADPDFGSCQAKELLDHLENV
     ++++ +++++++++++++++ ++++++++++++++++++++++++++++++++++++++++++++++++++++++
676  YFMRPNHDGEWETCVSVADFDWKQVAEPVMKLYTETTDGSTIESKESALVWHYQYADPDFGSCQAKELLDHLEGV

                                                  [7]
     -46                                          6.5e-59
     LANEPVSVKRGQHIVEVKPQGVSKGLVAERLLSTMQQ        MCIGDDRSDEDMFEVITSAMAGPSLPPTAE
     +++++++++++++++++++++++++++++++++++++        ++++++++++++++++++++++++++++++
751  LANEPVSVKSGQHIVEVKPQGVSKGVVAERLLATMQQKGMLPDFILCIGDDRSDEDMFEVITSAMAGPSLSPVAE

     
     
     VFACTVGQKPSKAKYYLDDT
     ++++++++++++++++++++
826  VFACTVGQKPSKAKYYLEDTTEIVRMLQGLAAASDQAAKSNSQLFQ


NNU_004429
  LENGTH = 861  COMBINED P-VALUE = 0.00e+00  E-VALUE =        0
  DIAGRAM: [18]-1-[16]-2-[14]-[15]-1-[13]-1-[3]-4-[2]-9-[1]-[17]-1-[6]-12-[9]-[20]-1-[10]-3-[4]-[19]-2-[8]-[12]-1-[5]-[11]-8-[7]-32

     [18]                  [16]                   [14]
     4.5e-19               2.7e-23                1.5e-26
     MVSRSCANLLDLASGNSPSFG MPRRLPRVMTVPGIISDLDDD  NNSVSSDVPSSVCQERIIIVANQLPLRAHR
     ++++++++++++++++++++  +++ +++++++++++++++++  ++++++ ++++ ++++++++++ +++++++
1    MVSRSCANFLDLASGNLLDLPRTPRSLPRVMTVPGIISDLDGDVVNDRDSGLTTSCLCRERKIIVANMLPLHSQR

           [15]                  [13]                                      [3]
           4.5e-22               7.5e-40                                   3.8e-
     DPDNNGWCFSWDEDSLLLQLKDGFGED EVIYVGCLKEEIDPSEQDEVAQTLLETFKCVPTFLPPDLQN FYHGF
     ++++++++++ ++++++++++++++++ ++++++++++++++ ++++++ +++++++++++++++++++ +++++
76   DTETGKWCFSLDEDSLLLQLKDGFSSETEVIYVGSLKVHIDAIEQEEVALKLLEDFNCVPTFLPPDLQKKFYHGF

                                                      [2]
     62                                               1.6e-63
     CKQQLWPLFHYMLPISPDHGGRFDRSLWQAYVSANKIFADKVMEV    DYVWVHDYHLMVLPTFLRKRFNRVKL
     ++++++++++++++++++++ ++++++++++++++++++++++++    ++++++++++++++++++++++++++
151  CKQQLWPLFHYMLPICPDFGVRFNRSLWQAYVSANKIFADKVMEVMNSDDYVWVHDYHLMVLPTFLRRRFNRVKL

                                      [1]
                                      5.9e-60
     GFFLHSPFPSSEIYRTLPVREEIL         GFHTFDYARHFLSCCSRMLGLTYQSKRGYIGLEYYGRTVSIK
     ++++++++++++++++++++++++         ++++++++++++++++++++++++++++++++++++++++++
226  GFFLHSPFPSSEIYRTLPVREEILRGLLNSDLIGFHTFDYARHFLSCCSRMLGIDYASKRGYIGLDYFGRKVYIK

             [17]                          [6]
             9.5e-25                       7.2e-55
     ILPVGIHMGQLQSVLNLPETEAKVAELQEQFRGKTVI GVDDMDIFKGISLKLLAMEQLLQQHPEWRGKVVLVQI
     +++++++++++++++++++++++++++++++++++++ +++++++++++++++++++++++++++++++++++++
301  IMPVGIHMGRLQSVLNLHSASIKVKEIQEQFRGKKLILGVDDMDIFKGISLKLLAVEQLLQQHQELQGRLVLVQI

                              [9]
                              5.4e-53
     ANPARGRGKDVQE            NETFGQPGYQPVIFIDHPVQFYERIAYYAIAECCIVTAVRDGMNLIPYEY
     +++++++++++++            +++++++++++++++++++ ++++++++++++++++++++++++++++++
376  VNPARSTGKDVQEAKRETYLIARRINETYGSPGYDPVIIIDHTILNYEKIAFYAVAECCIVNAIRDGMNLIPYKY

     [20]                  [10]                                        [4]
     8.3e-18               3.7e-47                                     1.8e-60
     IICRQGNEKLDKVLGLDASSP KSMLVVSEFIGCSPSLSGAIRVNPWNIDAVADAMNLAITMP   KQLRHEKHY
     +++++++++++++ +++++++ +++++++++++++++++++++++++++++++++++++++++   +++++++++
451  VVCRQGTRQMDEAVGVSAETPRTSMLVVSEFIGCSPSLSGAIRVNPWDIDAVADALNLAITMPEAEKQLRHEKHY

                                              [19]         [8]
                                              8.0e-13      1.9e-50
     RYVSTHDVAYWARSFLQDLERACRDHFRRRCWGIGFGLGFRVVALDPNFRKL  EHIVSAYKRTNTRAILLDYDG
     +++++++++++++++++++++++++++ ++++++++++++++++++++++++  +++++++++++++++++++++
526  RYVSSHDIAYWARSFMQDLERACRDHYSKRCWGMGFGLGFRVVALSPSFRKLSIDHVVSAYKRTDRRAIFLDYDG

                                  [12]
                                  1.2e-50
     TMMPQASINKTPNPEVISILNSLCRDPKNTVFIVSGRGRESLSEWFSPCEKLGIAAEHGYFMRWNRDSEWETCVP
     ++++ ++++++++++++++++++++++++++++++++++++++++++++++++++++++++++++++++++++++
601  TIVPLASINKTPSPEVISILNNLCSDPKNTVFIVSGRGWSSLSEWFAPCEMLGIAAEHGYFIRWFKSSDWESSTL

          [5]                                               [11]
          1.5e-57                                           7.1e-43
     ATDF WKQIAEPVMKLYTETTDGSTIEHKESALVWHHQDADPDFGSCQAKELLDHLENVLANEPVSVKRGQHIVE
     ++ + ++++++++++++++++++++++ +++++++++++++++++++++ ++  +++++++++++++++++++++
676  ASVFDWKQIAEPVMKLYTETTDGSYIELKESALVWHHQDADPDFGSCQAMELSSHLENVLANEPVVVKRGHQIVE

                                  [7]
                                  1.3e-49
     VKPQGVSKGLVAERLLSTMQQ        MCIGDDRSDEDMFEVITSAMAGPSLPPTAEVFACTVGQKPSKAKYY
     +++++++++++++++++++++        ++++++ +++++++++++++++ +++ ++++ ++++++++++++++
751  VKPQGVSKGLAAEKILSTMVNNGSPPNFVMCIGDDISDEDMFESISSTVSSLSLPVGPEIIACTVGQKPSKAKYY

     
     
     LDDT
     ++++
826  LDDTAGVLKLLKGIAIASNMKPRSNSQIHVSFESST


NNU_000253
  LENGTH = 883  COMBINED P-VALUE = 0.00e+00  E-VALUE =        0
  DIAGRAM: [18]-1-[16]-1-[14]-[15]-2-[13]-1-[3]-5-[2]-9-[1]-[17]-3-[6]-12-[9]-[20]-1-[10]-3-[4]-[19]-2-[8]-[12]-1-[5]-[11]-8-[7]-51

     [18]                  [16]                  [14]
     2.3e-22               1.8e-23               1.1e-33
     MVSRSCANLLDLASGNSPSFG MPRRLPRVMTVPGIISDLDDD NNSVSSDVPSSVCQERIIIVANQLPLRAHRD
     +++++++++++++++++++++ +++++++++++++++++++++ ++++++++++ ++++++++++++++++++++
1    MVSRPYSNLLELASGESPSFGRMSRRIPRIMTVAGIISDLDDDPDDSVSSDPSSPAPRERTIIVANQLPIRVHRK

          [15]                   [13]                                      [3]
          3.0e-22                9.4e-44                                   2.2e-
     PDNNGWCFSWDEDSLLLQLKDGFGED  EVIYVGCLKEEIDPSEQDEVAQTLLETFKCVPTFLPPDLQN FYHGF
     ++++++++++ ++++++++++ ++++  +++++++++++++++++++++++++ +++++++++++++++ +++++
76   PDNKGWTFSWEEDSLLLQLKDRLGDDEVEVIYVGCLREEIHPSEQDEVSQILLDTFKCVPTFLPSDLFSRYYHRF

                                                       [2]
     60                                                1.2e-62
     CKQQLWPLFHYMLPISPDHGGRFDRSLWQAYVSANKIFADKVMEV     DYVWVHDYHLMVLPTFLRKRFNRVK
     +++++++++++++++++++++++++++++++++++++++++++++     +++++++++++++++++++++++++
151  CKQQLWPLFHYMLPLSPDLGGRFDRSLWQAYVSVNKIFADRILEVINPEDDFVWVHDYHLMVLPTFLRKRFNRVK

                                       [1]
                                       2.6e-65
     LGFFLHSPFPSSEIYRTLPVREEIL         GFHTFDYARHFLSCCSRMLGLTYQSKRGYIGLEYYGRTVSI
     +++++++++++++++++++++++++         +++++++++++++++++++++++++++++++++++++++++
226  LGFFLHSPFPSSEIYKTLPVREELLRSLLNSDLIGFHTFDYARHFLSCCSRMLGLTYESKRGYIGLEYYGRTVSI

              [17]                            [6]
              2.6e-26                         1.1e-56
     KILPVGIHMGQLQSVLNLPETEAKVAELQEQFRGKTVI   GVDDMDIFKGISLKLLAMEQLLQQHPEWRGKVVL
     ++++++++++++++++++++++++++++++++++++++   +++++++++++++++++++++++++ ++++++++
301  KILPVGIHMGQLQSVLSLPETEAKVAELIKHFIDRGRIMLLGVDDMDIFKGITLKLLAFEQLLVQHSEWRGKVVL

                                 [9]
                                 2.4e-58
     VQIANPARGRGKDVQE            NETFGQPGYQPVIFIDHPVQFYERIAYYAIAECCIVTAVRDGMNLIP
     ++++++++++++++++            +++++++++++++++++++++++++++++++++++++++++++++++
376  VQIANPARGRGKDVKEVQDETYSTVKRINETFGQPGYQPVILIDKPLQFFERIAYYVVAECCLVTAVRDGMNLIP

        [20]                  [10]                                        [4]
        2.0e-21               1.3e-48                                     4.9e-6
     YEYIICRQGNEKLDKVLGLDASSP KSMLVVSEFIGCSPSLSGAIRVNPWNIDAVADAMNLAITMP   KQLRHE
     ++++++++++++++++++++ +++ +++++++++++++++++++++++++++++++++++++++++   ++++++
451  YEYIISRQGNEKLDKVLGLGLSSPKKSMLVVSEFIGCSPSLSGAIRVNPWNIDAVAEAMDCALEMAEPEKQLRHE

                                                 [19]         [8]
     3                                           3.7e-14      1.5e-52
     KHYRYVSTHDVAYWARSFLQDLERACRDHFRRRCWGIGFGLGFRVVALDPNFRKL  EHIVSAYKRTNTRAILLD
     +++++++++++++++++++++++++++++++++++++++++++++++++++++++  ++++++++++++++++++
526  KHYRYVSTHDVGYWAHSFLQDLERTCKGHVRRRCWGIGFGLGFRVVALDPNFRKLSMEHIVSAYKRTKTRAILLD

                                     [12]
                                     1.4e-50
     YDGTMMPQASINKTPNPEVISILNSLCRDPKNTVFIVSGRGRESLSEWFSPCEKLGIAAEHGYFMRWNRDSEWET
     +++++++++++++++++++++++++++++ +++++++++++++ ++++++++++++++++++++++ ++++++++
601  YDGTLMPQGSIDKSPNSKSIEILNSLCRDENNMVFLVSARSRKDLSEWFSPCEKLGIAAEHGYFLRLKRDAEWET

             [5]                                               [11]
             1.4e-59                                           7.3e-46
     CVPATDF WKQIAEPVMKLYTETTDGSTIEHKESALVWHHQDADPDFGSCQAKELLDHLENVLANEPVSVKRGQH
     +++++++ +++++++++++++++++++++++++++++++++++++++++++++++++++++++++++++++++++
676  CVPVSDCSWKQIAEPVMKLYTETTDGSTIEDKETALVWCYEDADTDFGSCQAKELLDHLESVLANEPVSVKSGQN

                                     [7]
                                     2.7e-56
     IVEVKPQGVSKGLVAERLLSTMQQ        MCIGDDRSDEDMFEVITSAMAGPSLPPTAEVFACTVGQKPSKA
     ++++++++++++++++++++++++        +++++++++++++++++++++++++++++++++++++++++++
751  IVEVKPQGVSKGLVAERLLSTMKEKGMVPDFVLCIGDDRSDEDMFEVITSSIAGQSLAPYAEVFACTVGRKPSKA

     
     
     KYYLDDT
     +++++++
826  KYYLDDTVEIVRLMQGLASVSEQAFSLYLKQVSHGWPVYCVPANLLAGTFDGSRELCW


NNU_016432
  LENGTH = 937  COMBINED P-VALUE = 0.00e+00  E-VALUE =        0
  DIAGRAM: [18]-1-[16]-1-[14]-[15]-2-[13]-1-[3]-5-[2]-9-[1]-[17]-3-[6]-12-[9]-[20]-1-[10]-3-[4]-[19]-2-[8]-[12]-1-[5]-[11]-8-[7]-105

     [18]                  [16]                  [14]
     9.5e-24               1.8e-23               1.9e-34
     MVSRSCANLLDLASGNSPSFG MPRRLPRVMTVPGIISDLDDD NNSVSSDVPSSVCQERIIIVANQLPLRAHRD
     +++++++++++++++++++++ +++++++++++++++++++++ +++++++++++++++++++++++++++++ +
1    MVSRSYSNLLELASGESPSFGRMSRRIPRIMTVAGIISDLDDDPADSVSSDPSSSAPRERIIIVANQLPIRAHKK

          [15]                   [13]                                      [3]
          1.1e-23                5.0e-47                                   2.2e-
     PDNNGWCFSWDEDSLLLQLKDGFGED  EVIYVGCLKEEIDPSEQDEVAQTLLETFKCVPTFLPPDLQN FYHGF
     ++++++++++++++++++++++++++  +++++++++++++++++++++++++++++++++++++++++ +++++
76   PDNKGWTFSWDDDSLLLQLKDGLGDEDVEVIYVGCLKEEIHPSEQEDVSQILLETFKCVPTFLPPDLFSRYYHRF

                                                       [2]
     60                                                1.2e-62
     CKQQLWPLFHYMLPISPDHGGRFDRSLWQAYVSANKIFADKVMEV     DYVWVHDYHLMVLPTFLRKRFNRVK
     +++++++++++++++++++++++++++++++++++++++++++++     +++++++++++++++++++++++++
151  CKQQLWPLFHYMLPLSPDLGGRFDRSLWQAYVSVNKIFADRILEVINPEDDFVWVHDYHLMVLPTFLRKRFNRVK

                                       [1]
                                       2.6e-65
     LGFFLHSPFPSSEIYRTLPVREEIL         GFHTFDYARHFLSCCSRMLGLTYQSKRGYIGLEYYGRTVSI
     +++++++++++++++++++++++++         +++++++++++++++++++++++++++++++++++++++++
226  LGFFLHSPFPSSEIYKTLPVREELLRSLLNSDLIGFHTFDYARHFLSCCSRMLGLTYESKRGYIGLEYYGRTVSI

              [17]                            [6]
              6.2e-26                         2.5e-58
     KILPVGIHMGQLQSVLNLPETEAKVAELQEQFRGKTVI   GVDDMDIFKGISLKLLAMEQLLQQHPEWRGKVVL
     ++++++++++++++++++++++++++++++++++++++   ++++++++++++++++++++++++++++++++++
301  KILPVGIHMGQLQSVLSLPETEVKVAELIKEFTDRGRIMLLGVDDMDIFKGITLKLLALEQLLVQHPEWRGKVVL

                                 [9]
                                 6.8e-58
     VQIANPARGRGKDVQE            NETFGQPGYQPVIFIDHPVQFYERIAYYAIAECCIVTAVRDGMNLIP
     ++++++++++++++++            +++++++++++++++++++++++++++++++++++++++++++++++
376  VQIANPARGRGKDVKEVQAETYATVKKINEAFGQPGYQPVVLIDQPLQFFERIAYYAVAECCLVTAVRDGMNLIP

        [20]                  [10]                                        [4]
        2.9e-22               7.0e-49                                     2.9e-6
     YEYIICRQGNEKLDKVLGLDASSP KSMLVVSEFIGCSPSLSGAIRVNPWNIDAVADAMNLAITMP   KQLRHE
     ++++++++++++++++++++++++ +++++++++++++++++++++++++++++++++++++++++   ++++++
451  YEYIISRQGNERLDKVLGLGASSPKKSMLVVSEFIGCSPSLSGAIRVNPWNIDAVADAMDLALEMADSEKQLRHE

                                                 [19]         [8]
     2                                           3.7e-14      2.6e-53
     KHYRYVSTHDVAYWARSFLQDLERACRDHFRRRCWGIGFGLGFRVVALDPNFRKL  EHIVSAYKRTNTRAILLD
     +++++++++ +++++++++++++++++++++++++++++++++++++++++++++  ++++++++++++++++++
526  KHYRYVSTHHVGYWAHSFLQDLERTCKDHVRRRCWGIGFGLGFRVVALDPNFRKLSMEHIVSAYKRTKTRAILLD

                                     [12]
                                     1.9e-51
     YDGTMMPQASINKTPNPEVISILNSLCRDPKNTVFIVSGRGRESLSEWFSPCEKLGIAAEHGYFMRWNRDSEWET
     ++++++++++++++++++++++++++++++++++++++++++++++++++++++++++++++++++ ++++++++
601  YDGTLMPQASIDKSPSSKSIEILNSLCRDKNNMVFLVSARSRETLSEWFSPCEKLGIAAEHGYFLRLKRDAEWET

             [5]                                               [11]
             1.7e-58                                           1.9e-44
     CVPATDF WKQIAEPVMKLYTETTDGSTIEHKESALVWHHQDADPDFGSCQAKELLDHLENVLANEPVSVKRGQH
     +++++++ +++++ +++++++++++++++++++++++++++++++++++++++++++++++++++++++++++++
676  CFPMADCSWKQIARPVMKLYTETTDGSTIEDKETALVWCYEDADPDFGSCQAKELLDHLESVLANEPVSVKRGQN

                                     [7]
                                     1.5e-56
     IVEVKPQGVSKGLVAERLLSTMQQ        MCIGDDRSDEDMFEVITSAMAGPSLPPTAEVFACTVGQKPSKA
     ++++++++++++++++++++++++        +++++++++ +++++++++++++++++++++++++++++++++
751  VVEVKPQGVNKGLVAERLLSTMMEREMVPDFVLCIGDDRSDDDMFEVITSSIAGPSLPPTAEVFACTVGRKPSKA

     
     
     KYYLDDT
     +++++++
826  KYYLDDTTEIVRLMQGLASVSEQAFSLLILLLDENLKYQRSTSIVADLPWMACITYTAFQQTSLVKLLMGSRRPS


NNU_022788
  LENGTH = 848  COMBINED P-VALUE = 0.00e+00  E-VALUE =        0
  DIAGRAM: [18]-1-[16]-1-[14]-[15]-1-[13]-1-[3]-5-[2]-9-[1]-[17]-1-[6]-12-[9]-20-[10]-3-[4]-[19]-2-[8]-[12]-1-[5]-[11]-8-[7]-21

     [18]                  [16]                  [14]
     1.4e-21               1.4e-22               1.8e-33
     MVSRSCANLLDLASGNSPSFG MPRRLPRVMTVPGIISDLDDD NNSVSSDVPSSVCQERIIIVANQLPLRAHRD
     +++++++++++++++++++++ +++++++++++++++++++++ ++++++++++++++ ++++++++++++++++
1    MLSRSYTNLLDLASGNFPALGREKKRLPRVMTVPGIVSELDDDQANSVSSDVPSSIIQDRIIIVANQLPVKAKRR

          [15]                  [13]                                      [3]
          2.6e-24               2.8e-37                                   4.0e-5
     PDNNGWCFSWDEDSLLLQLKDGFGED EVIYVGCLKEEIDPSEQDEVAQTLLETFKCVPTFLPPDLQN FYHGFC
     ++++++++++++++++++++++++++ ++ ++++++++++ +++++++++++++++++++++++++++ ++++++
76   PDNNGWSFSWDEDSLLLQLKDGLPEDMEVLYVGSLRADVDVNEQDDVSQILLERFKCVPAFLPPDVLSKYYHGFC

                                                      [2]
     3                                                2.7e-58
     KQQLWPLFHYMLPISPDHGGRFDRSLWQAYVSANKIFADKVMEV     DYVWVHDYHLMVLPTFLRKRFNRVKL
     +++++++++++++++  ++++++++++ +++++++ ++ +++++     +++++++++++++++++++++++  +
151  KQHLWPLFHYMLPFSSEHGGRFDRSLWEAYVYANKLFSQKVIEVLNPEDDYIWIHDYHLMVLPTFLRRRFNRLRM

                                      [1]
                                      3.5e-62
     GFFLHSPFPSSEIYRTLPVREEIL         GFHTFDYARHFLSCCSRMLGLTYQSKRGYIGLEYYGRTVSIK
     ++++++++++++++++++++++++         ++++++++++++++++++++++++++++++++++++++++++
226  GFFLHSPFPSSEIYRTLPVREEILKALLNSDLIGFHTFDYARHFLSCCSRMLGLEYQSKRGYIGLEYYGRTVGIK

             [17]                          [6]
             2.0e-21                       5.9e-52
     ILPVGIHMGQLQSVLNLPETEAKVAELQEQFRGKTVI GVDDMDIFKGISLKLLAMEQLLQQHPEWRGKVVLVQI
     ++++++++++++++++++++++ ++++++++++++++ +++++++++++++++++++++++++++++++++++++
301  IMPVGVHMGQIESVLSLADQEWRVGELKEKYEGKIVLLGVDDMDIFKGINLKFLAMEQMLRQHPKWQGRAVLVQI

                              [9]
                              1.0e-44
     ANPARGRGKDVQE            NETFGQPGYQPVIFIDHPVQFYERIAYYAIAECCIVTAVRDGMNLIPYEY
     ++++++++ + ++            ++++ + +++++ ++++++++ +++++++++++ ++++++++++++++++
376  VNPARGRGRDLEETQAEIQANYNRINEKFRQSNYEPIEFIDRPVSISERMAFYTIAECVVVTAVRDGMNLTPYEY

                         [10]                                        [4]
                         5.8e-44                                     8.1e-58
                         KSMLVVSEFIGCSPSLSGAIRVNPWNIDAVADAMNLAITMP   KQLRHEKHYRY
                         +++++++++++++++++++++++++++ +++++++++++++   +++++++++++
451  IACRQGISVSETDVESNGPKKSMIVVSEFIGCSPSLSGAIRVNPWNVETTAEAMNEAISMAEPEKQLRHEKHYRY

                                            [19]         [8]
                                            3.7e-14      3.9e-49
     VSTHDVAYWARSFLQDLERACRDHFRRRCWGIGFGLGFRVVALDPNFRKL  EHIVSAYKRTNTRAILLDYDGTM
     +++++++++ +++++++++++++++++++++++  +++++++++++++++  +++++++ +++++++++++++++
526  VSTHDVAYWSKSFLQDLERTCKDHFRRRCWGIGLSFGFRVVALDPNFRKLSIDTIVSSYARAKSRAILLDYDGTV

                                [12]
                                1.0e-51
     MPQASINKTPNPEVISILNSLCRDPKNTVFIVSGRGRESLSEWFSPCEKLGIAAEHGYFMRWNRDSEWETCVPAT
     ++++++++++++++++++++++++++++++++++++++++ +++++++++++++++++++ ++++++++ +++++
601  MPQTSINKTPSQEVVSILNTLCGDPKNTVFIVSGRGRESLGKWFSPCEKLGIAAEHGYFMKWPTNEEWEVCGPST

        [5]                                               [11]
        2.0e-51                                           4.3e-42
     DF WKQIAEPVMKLYTETTDGSTIEHKESALVWHHQDADPDFGSCQAKELLDHLENVLANEPVSVKRGQHIVEVK
     ++ + ++++++++++++++++++++++++++++++ ++++ +++ ++++++++++++++++++++++++ +++++
676  DFGWIQMAEPVMKLYTESTDGSAIETKESALVWHHRDADPGFGSSQAKEMLDHLESVLANEPVAVKSGQFIVEVK

                                [7]
                                2.0e-50
     PQGVSKGLVAERLLSTMQQ        MCIGDDRSDEDMFEVITSAMAGPSLPPTAEVFACTVGQKPSKAKYYLD
     +++++++++++++++++++        ++++++++++++++++++++ ++++++++ ++++++++++++++++++
751  PQGVSKGLVAEKIFTSMSENGKQAEFVMCIGDDRSDEDMFETIGNAMLRNILSSTTAVFACTVGQKPSKAKYYLD

     
     
     DT
     ++
826  DTTEVINMLEALAEASESKTFTL

********************************************************************************


CPU: node329
Time 0.312 secs.

mast -oc . -nostatus meme.xml total.txt
